# Supplementary material for: Body condition as a descriptor of American alligator (Alligator mississippiensis) health status in the Greater Everglades, Florida, United States
Source: PLoS One. 2023 Nov 30;18(11):e0295357. doi: 10.1371/journal.pone.0295357 (PMC10688880; doi:10.1371/journal.pone.0295357)
Supplement: S1 Table — Blood parameters are classified by groups (general health, nutrition, stress, inflammation/infection, dehydration, nutrition/dehydration) describing sample size per parameter (n), heteroscedasticity statistics (S p-value = Spearman p-value, ρ value), ordinary least square linear regression p-value (OLS p value), and goodness of fit values (Adj R2 = Adjusted R2). Bold numbers refer to analysis in which we obtain at least weak evidence of an effect. Outliers detected and deleted before running models in Everglades (*) and Big Cypress (**). (XLSX) [file pone.0295357.s001.xlsx]

## Sheet: Sheet1
		Everglades																								Big Cypress
		LOX						WCA3						ENP*						All						Panther
Blood parameter	Group	n	Outliers	Spearman p-value	Rho	OLS p value	R2_adjusted	n	Outliers	Spearman p-value	Rho	OLS p value	R2_adjusted	n	Outliers	Spearman p-value	Rho	OLS p value	R2_adjusted	n	Outliers	Spearman p-value	Rho	OLS p value	R2_adjusted	n	Outliers	Spearman p-value	Rho	OLS p value	R2_adjusted
Red Blood Cell Count x 106/uL	General health	43	1	0.6329	0.0749415	0.897		14		0.9582	-0.0154527	0.473		21		0.4591	0.170835	0.335		79		0.8649	-0.0194443	0.573		16		0.06254	-0.4757	0.206
Heterophils Absolute**	Inflammation/Infection	58	1	0.6139	0.0676449	0.00207	0.142	14		0.7385	-0.0989011	0.126		21		0.9662	-0.0103896	0.462		94		0.7206	0.037381	0.17		20		0.6259	-0.11579	0.289
Lymphocytes Absolute	Inflammation/Infection	58	1	0.4475	0.1017	0.74		14		0.7849	-0.0813187	0.29		21		0.8412	0.0467533	0.345		94		0.636	0.0494469	0.467		20		0.8214	0.0541353	0.313
Monocytes Absolute	Inflammation/Infection	58	1	0.4413	0.103079	0.34		14		0.7385	-0.0989011	0.831		21		0.8447	0.0454989	0.557		94		0.4318	0.0820362	0.376		20		0.7764	-0.0677967	0.314
Eosinophils Absolute	Inflammation/Infection	58	1	0.7278	-0.0466955	0.234		14		0.6914	-0.116612	0.432		21		0.9303	0.0207792	0.0122	0.2501	94		0.6997	-0.0403027	0.035	0.03708	20		0.7143	-0.0872181	0.826
Basophils Absolute	Inflammation/Infection	58	1	0.9068	-0.0157202	0.755		14		0.4781	-0.206821	0.198		21		0.6722	0.0981157	0.554		94		0.4244	-0.083358	0.685		20		0.9367	-0.0195489	0.105
Alkaline Phosphatase U/L **	Nutrition	58	1	0.6176	0.0669318	0.0145	0.08601	14		0.846	0.0572058	0.978		21		0.8688	-0.0383865	0.552		94		0.8469	0.020186	0.0252	0.04302	22		0.6943	-0.0888262	0.451
Amylase U/L *	Nutrition	58	1	0.9315	0.011536	0.00203	0.1426	15		0.7728	0.0821429	0.36756		21		0.9213	0.0233766	0.4783		95		0.8752	0.0163291	0.000698	0.1074	22		0.7855	-0.0615645	0.083	0.09984
Alanine aminotransferase U/L *	Inflammation/Infection	59		0.9981	-0.00032168	0.0188	0.07708	15		0.7241	0.1	0.582		21		0.9844	0.00454989	0.512		95		0.6642	0.0451169	0.0216	0.04532	22		0.9599	0.0118577	0.241
Aspartate Aninotransferase U/L	Inflammation/Infection	59		0.6151	0.0668109	0.161		15		0.7806	0.0786417	0.74852		21		0.5668	0.132554	0.0117	0.2531	95		0.07579	-0.183061	0.442		22		0.3668	0.202203	0.0873	0.09606
Creatine Phosphokinase U/L	Inflammation/Infection	58	1	0.5836	0.0733028	0.319		14	1	0.253	0.327472	0.214		21		0.7114	0.0857143	0.194		95		0.6677	-0.044618	0.676		22		0.6426	-0.104461	0.357
Calcium mg/dL ***	Nutrition/Dehydration	58	1	0.694	0.0527791	0.000969	0.1634	15		0.7755	-0.080501	0.32874		21		0.703	0.0884554	0.6898		95		0.4158	0.0844631	0.0322	0.03816	22		0.9304	-0.0197796	0.621
Cholesterol mg/dL ***	Nutrition	47		0.8561	-0.0271818	0.000125	0.2656	14		0.9167	-0.0308031	0.0578	0.2072	18		0.5175	0.163223	0.355		78	1	0.9911	0.00127757	6.52e-06	0.226	19		0.9799	0.00701754	0.003	0.3785
Potassium mmol/L	Nutrition	58	1	0.7433	0.0439402	0.253		15		0.9087	0.0324043	0.763247		21		0.7474	0.0747482	0.637		95		0.6847	-0.0421962	0.738		22		0.7872	0.0610515	0.709
Lipase U/L *	Nutrition	58	1	0.04326	0.266382	0.0078	0.104	15		0.9336	-0.025	0.988		21		0.7712	0.0675325	0.858		95		0.04097	0.210131	0.0693	0.02467	20		0.8712	0.0390977	0.348
Magnesium mg/dL	Nutrition	58	1	0.9719	-0.00472013	0.802		14	1	0.621	-0.144943	0.0511	0.2213	21		0.6422	0.107704	0.64		95		0.8767	-0.0161251	0.896		22		0.8768	-0.0350978	0.79
Sodium mmol/L .	Dehydration	59		0.8136	-0.0313625	0.0529	0.04777	15		0.5926	0.150403	0.13414		21		0.7813	0.0644533	0.329		95		0.8812	-0.0155423	0.0406	0.03403	22		0.996	-0.00113154	0.0496	0.1383
Chloride mmol/L .	Dehydration	59		0.9623	-0.00629208	0.0271	0.06672	15		0.8438	0.0556561	0.507		21		0.9911	0.00260503	0.408		95		0.6754	0.0435222	0.587		21		0.9955	-0.00130981	0.134
CO2 mmol/L	General health	58	1	0.9949	0.000863534	0.444		15		0.8142	0.0663684	0.242		19		0.8722	0.039578	0.347		93		0.9061	-0.0123937	0.0511	0.03063	20		0.7981	-0.0610863	0.811
Glucose mg/dL *	Nutrition	59		0.8824	0.0196853	0.00148	0.1491	15		0.9546	-0.0160858	0.536		21		0.8121	-0.0552307	0.601		95		0.4469	0.0789592	0.0173	0.04928	22		0.6616	-0.0988701	0.241
Blood Urea Nitrogen mg/dL	General health	55	1	0.8629	-0.023824	0.129		14		0	0	0		21		0.4284	-0.182515	0.769		91		0.6905	0.0423004	0.665		21		0.9535	-0.0135581	0.105
Anion Gap mmol/L ***	Dehydration	59		0.9939	-0.00102491	6.45e-06	0.2901	15		0.7704	-0.0823638	0.864		19		0.847	0.0474726	0.541		93		0.9188	0.0107176	0.000265	0.1272	19		0.9431	-0.0175516	0.679
Osmolality (Calc)	Dehydration	56		0.9872	0.00218901	0.1795		14		0.6521	0.132305	0.1674		21		0.781	0.0645588	0.309		91		0.9153	-0.0113066	0.1366		21		0.7221	-0.0825211	0.0697	0.1187
Phosphorus mg/dL ***	Nutrition	58	1	0.6473	0.0613557	3.45e-09	0.4572	15		0.9143	-0.0304115	0.273		21		0.6097	-0.118259	0.0437	0.1551	94	1	0.5855	0.056961	4.94e-08	0.2696	22		0.7663	0.0672126	0.797
Calcium – Phosphorus ratio	Nutrition	59		0.6699	0.0566636	3.45e-09	0.2732	15		0.9031	-0.0357143	0.1411		21		0.9258	-0.0220779	0.02237	0.2058	95		0.86	-0.01	4.94e-08	0.22	22		0.996	0.00169396	0.8481
Uric Acid mg/dL	General health	59		0.8413	-0.0266303	0.44		15		0.665	-0.121974	0.316		21		1	0	0.0107	0.2596	95		0.8102	0.0249685	0.731		21	1	0.6617	0.101463	0.0011	0.4074
Total Proteins, g/dL **	Nutrition/Dehydration	58	1	0.949	0.00858924	0.00206	0.1422	15		0.804	-0.0700822	0.75522		21		0.3795	-0.202154	0.979		95		0.4135	0.0848629	0.0209	0.04587	22		0.9622	0.0107375	0.593
Triglycerides mg/dL ***	Nutrition	47	1	0.3466	0.140386	0.000238	0.2453	14		0.75	0.0945055	0.0551	0.2128	9		0.6646	-0.190476	0.0377	0.4639	70	1	0.1092	0.193126	0.00453	0.09947	21		0.9977	-0.0012987	0.247
Pre-albumin Absolute	Dehydration	58	1	0.967	-0.00554623	0.936		15		0	0	0		21		0	0	0		95		0.9631	0.00480464	0.247		22		0.9628	-0.0105458	0.525
Albumin Absolute *	Dehydration	59		0.9436	0.00941645	0.00344	0.1254	15		0.7559	0.0877353	0.117		21		0.6678	0.0995123	0.209		95		0.7667	0.030837	0.00401	0.07577	22		0.996	-0.00169396	0.487
Alpha 1 Globulins Abosulte **	Inflammation/Infection	58	1	0.8451	0.0262254	0.000761	0.1701	14	1	0.6706	0.124874	0.021196	0.3165	21		0.61	0.118156	0.195		95		0.4287	0.0821509	0.00298	0.08114	22		0.956	0.012486	0.0699	0.1127
Alpha 2 Globulins Absolute *	Inflammation/Infection	58	1	0.8243	0.0297883	0.0117	0.09235	15		0.7926	-0.075	0.754		21		0.8711	0.0376991	0.326		95		0.5891	0.0561213	0.148		22		0.6344	0.107345	0.626
Beta Globulins Absolute .	Inflammation/Infection	58	1	0.8514	-0.0251334	0.0087	0.1009	15		0.8444	0.0554563	0.57495		21		0.5536	-0.137057	0.573		95		0.8307	0.0222233	0.428		22		0.9582	0.0118678	0.762
Gamma Globulins Absolute *	Inflammation/Infection	58	1	0.7569	0.0415404	0.0211	0.07512	15		0.834	0.0591934	0.647		21		0.6655	0.1	0.374		95		0.7874	0.0280295	0.00183	0.09	22		0.5489	-0.135105	0.822
Corticosterone, ng/mL	Stress	55	1	0.5103	-0.090668	0.601		14		0.8676	-0.0505495	0.926		19		0.6941	0.096576	0.868		89		0.5442	-0.065136	0.555		22		0.6499	-0.102202	0.75
Hydroxybutyrate, mmol/L *	Nutrition	53		0.9146	0.0150907	0.00153	0.1643	14		0.6158	0.147253	0.617		21		0.8712	-0.0376868	0.428		88		0.8442	0.0212568	0.0502	0.03273	17		0.6725	0.110634	0.575
