# Supplementary material for: Body condition as a descriptor of American alligator (Alligator mississippiensis) health status in the Greater Everglades, Florida, United States
Source: PLoS One. 2023 Nov 30;18(11):e0295357. doi: 10.1371/journal.pone.0295357 (PMC10688880; doi:10.1371/journal.pone.0295357)
Supplement: S2 Table — This table describes the model names provided in Table 3. (XLSX) [file pone.0295357.s002.xlsx]

## Sheet: Sheet1
Area/Region	Name	Model
Everglades	All significant parameters	Relative K ~ Cholesterol + Osmolality + Phosphorus + Total Protein + Albumin + Alpha 2 Globulin + Beta Globulin + Gamma Globulin + Corticosterone
Everglades	All significant + magnesium	Relative K ~ Cholesterol + Magnesium + Osmolality + Phosphorus + Total Protein + Albumin + Alpha 2 Globulin + Beta Globulin + Gamma Globulin + Corticosterone
Everglades	Nutrition all significant	Relative K ~ Calcium + Cholesterol + Phosphorus
Everglades	Nutrition/Dehydration	Relative K ~ Cholesterol + Chloride + Anion Gap
Everglades	All significant + ALT, BUN, and Tri	Relative K ~ Calcium + Cholesterol + Magnesium + Osmolality + Phosphorus + Uric Acid + Total Protein + Prealbumin + Albumin + Alpha 2 Globulin + Beta Globulin + Gamma Globulin + Corticosterone
Big Cypress	All significant parameters	Relative K ~ Osmolality + Uric Acid
Big Cypress	All significant + phosphorus	Relative K ~ Osmolality + Phosphorus + Uric Acid
Big Cypress	Nutrition	Relative K ~ Calcium + Cholesterol + Phosphorus
LOX	Dehydration all significant	Relative K ~ Cholesterol + Hydroxybutyrate + Chloride + Calcium + Anion Gap
LOX	Nutrition/Dehydration all significant	Relative K ~ Cholesterol + Chloride + Anion Gap
LOX	Dehydration filtered	Relative K ~ Chloride + Sodium + Calcium + Anion Gap + Albumin
LOX	Nutrition/Dehydration	Relative K ~ Cholesterol + Hydroxybutyrate + Chloride + Calcium + Anion Gap
ENP	Nutrition selected parameters	Relative K ~ Cholesterol + Glucose + Hydroxybutyrate
ENP	Inflammation/Infection filtered	Relative K ~ Basophils absolute count + Aspartate Aninotransferase + Creatine Phosphokinase
WCA3	Dehydration filtered	Relative K ~ Sodium + Chloride + Anion Gap + Albumin
WCA3	Nutrition selected parameters	Relative K ~ Cholesterol + Glucose + Hydroxybutyrate
